# Supplementary material for: Effects of dietary phytosterols or phytosterol esters supplementation on growth performance, biochemical blood indices and intestinal flora of C57BL/6 mice
Source: PLoS One. 2024 May 14;19(5):e0297788. doi: 10.1371/journal.pone.0297788 (PMC11093361; doi:10.1371/journal.pone.0297788)
Supplement: S1 File — (XLS) [file pone.0297788.s001.xls]

## Sheet: ALB
group	OD	TP	quntity(%)	ratio in TP
T2	0.202	50.2679	14.6107	0.290657
	0.216	30.1607	16.4702	0.546082
	0.209	26.642	15.5405	0.583308
	0.217	31.6688	16.6031	0.524272
	0.21	26.1393	15.6733	0.599606
	0.178	29.658	11.4229	0.385154
	0.191	34.1821	13.1496	0.384693
	0.21	33.6795	15.6733	0.465366
	0.21	29.658	15.6733	0.528467
	0.188	31.1661	12.7511	0.409135
	0.175	22.6205	11.0244	0.487364
	0.196	26.642	13.8137	0.518496
T1	0.176	37.7009	11.1573	0.295941
	0.21	26.1393	15.6733	0.599606
	0.195	22.1179	13.6809	0.618546
	0.19	19.1018	13.0168	0.681444
	0.191	34.6848	13.1496	0.379117
	0.187	19.1018	12.6183	0.660583
	0.183	24.1286	12.087	0.500942
	0.178	17.0911	11.4229	0.668355
	0.19	26.642	13.0168	0.488582
	0.206	42.225	15.142	0.358602
	0.221	38.7062	17.1344	0.442677
CK	0.175	32.1714	11.0244	0.342678
	0.177	31.6688	11.2901	0.356505
	0.185	40.2143	12.3527	0.307171
	0.186	35.6902	12.4855	0.34983

## Sheet: TP
group	OD	quantity
T2	0.269	50.2679
	0.229	30.1607
	0.222	26.642
	0.232	31.6688
	0.221	26.1393
	0.228	29.658
	0.237	34.1821
	0.236	33.6795
	0.228	29.658
	0.231	31.1661
	0.214	22.6205
	0.222	26.642
T1	0.244	37.7009
	0.221	26.1393
	0.213	22.1179
	0.207	19.1018
	0.238	34.6848
	0.207	19.1018
	0.217	24.1286
	0.203	17.0911
	0.244	37.7009
	0.222	26.642
	0.253	42.225
	0.246	38.7062
CK	0.233	32.1714
	0.232	31.6688
	0.249	40.2143
	0.24	35.6902

## Sheet: igA
group	OD	quantity（μg/mL）
T2	0.346	60.1374
	0.28	44.1964
	0.326	55.3068
	0.301	49.2685
	0.343	59.4128
	0.365	64.7264
	0.442	83.3243
	0.269	41.5396
	0.42	78.0106
	0.33	56.2729
	0.358	63.0357
	0.36	63.5188
T1	0.451	85.498
	0.294	47.5778
	0.34	58.6882
	0.328	55.7898
	0.474	91.0532
	0.315	52.65
	0.299	48.7855
	0.273	42.5057
	0.422	78.4937
	0.324	54.8237
	0.319	53.6161
	0.365	64.7264
CK	0.29	46.6117
	0.277	43.4718
	0.262	39.8489
	0.307	50.7177

## Sheet: SOD
group		inhibition rate（%）	vitality（U/ml）
T2	0.137	3.34136	80.1927
	0.147	3.309	79.416
	0.147	3.309	79.416
	0.15	3.29929	79.183
	0.138	3.33813	80.115
	0.151	3.29606	79.1053
T1	0.161	3.26369	78.3286
	0.161	3.26369	78.3286
	0.235	3.02421	72.581
	0.193	3.16013	75.8432
	0.218	3.07923	73.9014
	0.277	2.88829	69.3189
CK	0.356	2.63262	63.183
	0.279	2.88182	69.1636
	0.259	2.94654	70.717
	0.279	2.88182	69.1636
	0.29	2.84622	68.3092
	0.305	2.79767	67.1442
control	0.358
	0.361	0.3595
blank control	0.053
	0.049	0.051
blank test	1.276
	0.871	1.0735

## Sheet: ELISA
1β(IL-1β)		mean			Mouse IL-22 (1)		mean
T2	18.696	32.8285			T2	15.9549	16.7604
	48.5037					15.1624
	31.2858					19.1638
T1	35.1372	34.2552			T1	20.256	15.8848
	49.0539					16.1772
	24.7805					11.7795
	28.0493					15.3267
CK	62.8411	47.0527			CK	14.3891	13.9816
	46.2382					12.4754
	45.073					15.4427
	42.8399					17.6657
	30.8327					13.5676
	54.4911					10.349
Mouse TNF-α (1)		mean			Mouse CXCL1 (1)		mean
T2	70.7815	63.6705			T2	93.9051	98.442
	51.3329					97.9687
	68.8971					103.452
T1	56.3106	70.2126			T1	102.326	107.063
	64.3105					116.524
	74.337					91.3103
	85.8924					118.091
CK	73.5548	69.2467			CK	134.1	129.661
	70.9948					162.839
	72.3104					114.027
	63.4572					114.713
	75.7948					108.642
	59.3684					143.647
Mouse CXCL2 (1)		mean			Mouse IL-6 (1)		mean
T2	255.596	234.215			T2	96.4712	98.1062
	254.173					90.0702
	192.878					107.777
T1	222.356	250.843			T1	106.177	94.2882
	284.464					95.5667
	294.528					86.9045
	202.026					88.5047
CK	354.196	328.326			CK	128.72	108.218
	328.174					124.684
	318.11					99.4977
	317.399					99.0803
	324.006					102.803
	328.072					94.523
Mouse IL-10 (1)		mean
T2	376.255	310.877
	285.468
	270.907
T1	248.353	276.046
	380.395
	218.947
	256.49
CK	257.346	262.533
	146.004
	264.769
	326.864
	291.32
	288.894

## Sheet: growth performance
	IBW	FBW	ADWG	ADFI	FCR
T2	17.6125	22.0225	0.1764	2.50957	14.2266
	17.725	21.9575	0.1693	2.53011	14.9445
	17.57	22.1175	0.1819	2.49957	13.7414
T1	17.6575	21.195	0.1415	2.40163	16.9727
	17.7625	22.13	0.1747	2.5637	14.6748
	17.4325	21.595	0.1665	2.64848	15.9068
CK	17.7	21.255	0.1422	2.8398	19.9705
	17.785	21.02	0.1294	2.756	21.2983
	18.17	20.265	0.0838	2.8102	33.5346

## Sheet: liver function
TC	mmol/L	TG	mmol/L	AST	vitality（U/gprot)	ALT	vitality（U/gprot)
T2	0.0333983	T2	1.27636	T2	110.289	T2	39.9433
	0.0378514		1.42972		433.134		36.649
	0.0489841		1.41488		103.495		39.9433
	0.0367381		1.63255		92.1392		36.9556
	0.0244921		1.57318		96.1099		19.6015
	0.0311717		0.603549		70.9917		32.1244
	0.0311717	T1	0.999318		52.3796		18.0675
T1	0.0489841		1.43961		105.711		45.0315
	0.0411912		1.39509		73.9847		29.5572
	0.0400779		1.30604		80.3967		41.4088
	0.0512107		1.19226		54.5196		32.3582
	0.0356248		1.78096	T1	67.4376	T1	31.2229
	0.0500974		1.73644		82.9556		28.5843
	0.0367381		1.34067		184.663		29.959
	0.0345116		1.32583		89.275		32.5956
	0.0378514		1.60287		76.3209		39.9433
CK	0.0155859	CK	2.23115		70.9917		29.3593
	0.0244921		1.66223		79.5629		34.9094
	0.0256053		0.697544		100.26		29.959
	0.0178124		0.613443		74.7546		32.8367
	0.0222655		0.682702		136.32		42.1745
	0.0233788		0.509553	CK	186.58		18.8629
	0.0389647		0.5145		154.689		26.1275
	0.0189257		0.811328		61.5279	CK	43.3649
	0.0166991				148.321		28.9688
					105.711		33.0816
					113.853		31.4434
					96.1099		32.3582
					75.5333		29.5572
							21.2363
							37.5837
							31.6671
