# Supplementary material for: Effects of dietary phytosterols or phytosterol esters supplementation on growth performance, biochemical blood indices and intestinal flora of C57BL/6 mice
Source: PLoS One. 2024 May 14;19(5):e0297788. doi: 10.1371/journal.pone.0297788 (PMC11093361; doi:10.1371/journal.pone.0297788)
Supplement: S2 File — (XLS) [file pone.0297788.s002.xls]

## Sheet: Sheet1
#SampleID	ALB	TP	igA	SOD	CXCL1	CXCL2	AST	ALT
C61_1	0.546082	30.1607	60.1374	80.1927	93.9051	255.596	110.289	220.775
C61_2	0.583308	26.642	55.3068	79.416	97.9687	254.173	103.495	195.546
C61_4	0.524272	31.6688	59.4128	79.416	103.452	192.878	92.1392	228.329
C62_2	0.599606	29.658	64.7264	79.183	93.9051	255.596	96.1099	217.085
C62_3	0.465366	34.1821	83.3243	80.115	97.9687	254.173	70.9917	243.975
C62_4	0.528467	33.6795	78.0106	79.1053	103.452	192.878	105.711	222.142
C63_1	0.409135	29.658	56.2729	80.1927	93.9051	255.596	73.9847	211.365
C63_2	0.487364	31.1661	63.0357	79.416	97.9687	254.173	80.3967	192.284
C63_4	0.518496	26.642	63.5188	79.416	103.452	192.878	91.1738	229.275
C64_1	0.599606	37.7009	85.498	78.3286	102.326	222.356	67.4376	217.881
C64_2	0.618546	26.1393	58.6882	78.3286	116.524	284.464	82.9556	217.521
C64_4	0.681444	22.1179	55.7898	72.581	91.3103	294.528	89.275	224.201
C65_1	0.660583	34.6848	91.0532	75.8432	118.091	202.026	76.3209	217.737
C65_2	0.500942	24.1286	52.65	73.9014	102.326	222.356	70.9917	199.264
C65_4	0.668355	37.7009	78.4937	69.3189	116.524	284.464	79.5629	179.039
C66_1	0.488582	26.642	54.8237	78.3286	91.3103	294.528	100.26	191.572
C66_2	0.358602	42.225	53.6161	78.3286	118.091	202.026	74.7546	184.966
C66_4	0.442677	38.7062	64.7264	72.581	102.326	202.026	136.32	206.357
C41_1	0.342678	32.1714	46.6117	63.183	134.1	354.196	39.543	190.499
C41-2	0.356505	31.6688	43.4718	69.1636	162.839	328.174	154.689	182.48
C42_1	0.307171	40.2143	39.8489	70.717	114.027	318.11	61.5279	173.104
C42_2	0.34983	35.6902	50.7177	69.1636	114.713	317.399	61.5279	201.809
C43_1	0.342678	32.1714	46.6117	68.3092	108.642	324.006	42.8854	182.11
C43_2	0.356505	31.6688	43.4718	67.1442	143.647	328.072	105.711	243.917
C44_1	0.307171	40.2143	39.8489	70.717	134.1	354.196	113.853	218.741
C44_2	0.34983	35.6902	50.7177	69.1636	162.839	328.174	96.1099	221.735
C45_1	0.34983	35.6902	46.6117	68.3092	114.027	318.11	75.5333	235.861
