# Supplementary material for: Effects of dietary phytosterols or phytosterol esters supplementation on growth performance, biochemical blood indices and intestinal flora of C57BL/6 mice
Source: PLoS One. 2024 May 14;19(5):e0297788. doi: 10.1371/journal.pone.0297788 (PMC11093361; doi:10.1371/journal.pone.0297788)
Supplement: S3 File — (CSV) [file pone.0297788.s003.csv]

group	Sample\Estimators	sobs	chao	pd
T2	C61_1	886	1131.181034	66.15841
	C61_2	1012	1178.550562	75.06945
	C61_4	1151	1470.018519	79.67143
	C62_2	1284	1519.388298	84.25773
	C62_3	1174	1414.415094	80.75363
	C62_4	1180	1329.45	82.72759
	C63_1	1229	1441.505682	82.47249
	C63_2	1055	1249.02454	75.84902
	C63_4	1347	1555.886139	89.91594
T1	C64_1	1281	1518.919355	83.95616
	C64_2	1300	1561.681818	87.67428
	C64_4	1190	1348.234375	86.81328
	C65_1	942	1255.72093	68.43777
	C65_2	1139	1331.784091	74.16462
	C65_4	1233	1528.538462	82.09011
	C66_1	1201	1394.795699	87.41918
	C66_2	1031	1211.536424	71.96471
	C66_4	1444	1717.363184	99.78544
CK	C41_1	1445	1730.942408	99.24239
	C41_2	1490	1763.929348	97.92043
	C42_1	1345	1519.029851	88.31377
	C42_2	1235	1431.127168	82.72384
	C43_1	1013	1286.161538	68.57695
	C43_2	1133	1337.561404	75.83716
	C44_1	1147	1365.756757	79.76079
	C44_2	1193	1394.767045	79.03286
	C45_1	1070	1279.760736	74.48007
