# Supplementary material for: Effects of dietary phytosterols or phytosterol esters supplementation on growth performance, biochemical blood indices and intestinal flora of C57BL/6 mice
Source: PLoS One. 2024 May 14;19(5):e0297788. doi: 10.1371/journal.pone.0297788 (PMC11093361; doi:10.1371/journal.pone.0297788)
Supplement: S4 File — (CSV) [file pone.0297788.s004.csv]

Species name	CK-Mean(%)	CK-Sd(%)	T1-Mean(%)	T1-Sd(%)	P_value	P_adjust	Lower ci	Upper ci	Effectsize
p__Firmicutes	46.8	13.68	56.44	13.42	0.1577	1	-20.97	3.086	-9.648
p__Bacteroidota	39.52	10.1	29.33	7.937	0.04226	0.4649	2.509	17.96	10.19
p__Verrucomicrobiota	0.01511	0.0303	7.616	11.55	0.0043	0.0473	-15.18	-1.604	-7.601
p__Desulfobacterota	4.483	5.319	2.086	1.693	0.5962	1	-0.7797	6.139	2.396
p__Actinobacteriota	3.123	4.167	0.7896	0.3399	0.07739	0.8513	0.3794	5.089	2.333
p__Campilobacterota	1.885	1.447	1.918	1.251	0.8598	1	-1.167	1.241	-0.03311
p__Patescibacteria	2.414	2.623	0.9049	0.7895	0.1333	1	0.05164	3.371	1.509
p__unclassified_k__norank_d__Bacteria	1.622	1.132	0.7665	0.1939	0.01342	0.1476	0.3128	1.652	0.8559
p__Deferribacterota	0.1107	0.1774	0.08412	0.08947	0.6588	1	-0.08736	0.1593	0.02659
p__Cyanobacteria	0.02793	0.02923	0.04906	0.03646	0.1577	1	-0.05099	0.007391	-0.02114
p__Proteobacteria	0.006563	0.01011	0.009231	0.007319	0.2883	1	-0.009671	0.005586	-0.002668
