# Supplementary material for: Effects of dietary phytosterols or phytosterol esters supplementation on growth performance, biochemical blood indices and intestinal flora of C57BL/6 mice
Source: PLoS One. 2024 May 14;19(5):e0297788. doi: 10.1371/journal.pone.0297788 (PMC11093361; doi:10.1371/journal.pone.0297788)
Supplement: S5 File — (CSV) [file pone.0297788.s005.csv]

Species name	CK-Mean(%)	CK-Sd(%)	T1-Mean(%)	T1-Sd(%)	P_value	P_adjust	Lower ci	Upper ci	Effectsize
g__Lactobacillus	33.51	15.7	41.16	13.52	0.4268	1	-20.03	6.188	-7.656
g__norank_f__Muribaculaceae	36.07	10.7	22.78	5.546	0.008071	1	5.766	20.63	13.29
g__Lachnospiraceae_NK4A136_group	3.357	4.026	6.169	4.2	0.112	1	-6.775	0.8972	-2.812
g__Akkermansia	0.01511	0.0303	7.616	11.55	0.0043	0.6063	-16.24	-1.549	-7.601
g__Desulfovibrio	4.298	5.278	1.513	1.682	0.3772	1	-0.3786	6.439	2.785
g__Alistipes	1.708	0.8672	2.779	2.511	0.5962	1	-2.794	0.4186	-1.071
g__unclassified_f__Lachnospiraceae	2.073	1.936	1.862	1.324	1	1	-1.181	1.767	0.2103
g__Helicobacter	1.885	1.447	1.918	1.251	0.8598	1	-1.174	1.221	-0.03317
g__Candidatus_Saccharimonas	2.413	2.623	0.9049	0.7895	0.1333	1	0.01984	3.434	1.508
g__unclassified_k__norank_d__Bacteria	1.622	1.132	0.7665	0.1939	0.01342	1	0.2934	1.643	0.8559
g__norank_f__norank_o__Clostridia_UCG-014	1.325	1.385	0.8886	0.8712	0.3772	1	-0.5104	1.519	0.4359
g__Bifidobacterium	2.054	4.377	0.09608	0.2045	0.1088	1	0.004063	4.999	1.958
g__Odoribacter	0.4308	0.3522	0.9111	0.5338	0.06369	1	-0.8868	-0.0938	-0.4802
g__Enterorhabdus	0.7865	0.6693	0.506	0.1765	0.5365	1	-0.1058	0.7294	0.2805
g__norank_f__Lachnospiraceae	0.5592	0.5521	0.6558	0.4718	0.5962	1	-0.5276	0.3958	-0.09666
g__unclassified_p__Firmicutes	0.5567	0.1994	0.6548	0.2537	0.3772	1	-0.2949	0.09124	-0.09805
g__unclassified_o__Bacteroidales	0.4289	0.315	0.5207	0.449	0.7911	1	-0.4659	0.2262	-0.0918
g__Weissella	0.9491	2.125	0	0	0.03386	1	0.0008422	2.34	0.9492
g__Colidextribacter	0.3966	0.2094	0.5399	0.2435	0.1333	1	-0.34	0.04498	-0.1433
g__norank_f__Oscillospiraceae	0.4032	0.4418	0.4558	0.2635	0.251	1	-0.3323	0.2863	-0.05252
g__Rikenellaceae_RC9_gut_group	0.0928	0.04879	0.6799	0.6212	0.003569	0.5032	-0.9764	-0.2513	-0.5871
g__Eubacterium_xylanophilum_group	0.2667	0.3864	0.4943	0.6702	0.4799	1	-0.749	0.2141	-0.2275
g__norank_f__Desulfovibrionaceae	0.1827	0.08334	0.5709	0.3054	0.004718	0.6653	-0.5949	-0.1944	-0.3883
g__Rikenella	0.1581	0.08907	0.49	0.4241	0.01044	1	-0.6343	-0.1094	-0.3319
g__Prevotellaceae_UCG-001	0.1083	0.06089	0.4287	0.5298	0.3772	1	-0.6669	-0.04476	-0.3204
g__Bacteroides	0.1607	0.1158	0.3126	0.1577	0.04226	1	-0.2799	-0.02592	-0.1519
g__unclassified_f__Oscillospiraceae	0.1707	0.07786	0.2787	0.1903	0.5962	1	-0.2561	-0.0001125	-0.108
g__Lachnoclostridium	0.2063	0.1572	0.2147	0.1141	0.8598	1	-0.1249	0.1122	-0.008505
g__Eubacterium_siraeum_group	0.1857	0.2756	0.2273	0.2644	0.7239	1	-0.2621	0.209	-0.04157
g__Lachnospiraceae_UCG-006	0.2104	0.4023	0.1846	0.1168	0.1853	1	-0.1632	0.3106	0.02577
g__norank_f__Ruminococcaceae	0.1592	0.09319	0.2339	0.08254	0.112	1	-0.156	0.003717	-0.07475
g__Faecalibaculum	0.3531	0.773	0.006215	0.01455	0.5763	1	-0.009649	0.9134	0.3469
g__norank_f__UCG-010	0.159	0.1331	0.1838	0.0869	0.5365	1	-0.1201	0.09602	-0.02476
g__Intestinimonas	0.1275	0.09675	0.1842	0.1829	0.6588	1	-0.2022	0.05422	-0.05673
g__Alloprevotella	0.1319	0.1425	0.1586	0.1582	0.8598	1	-0.1594	0.102	-0.02671
g__norank_f__norank_o__Clostridia_vadinBB60_group	0.06183	0.03084	0.205	0.131	0.006193	0.8733	-0.2319	-0.05951	-0.1431
g__unclassified_f__Ruminococcaceae	0.08273	0.04606	0.1463	0.06869	0.01712	1	-0.1127	-0.01398	-0.06356
g__Christensenellaceae_R-7_group	0.08497	0.08844	0.1342	0.0804	0.1851	1	-0.1212	0.02743	-0.04928
g__Gordonibacter	0.1326	0.1502	0.08375	0.0601	1	1	-0.05308	0.1537	0.04883
g__unclassified_o__Lactobacillales	0.192	0.3592	0.004934	0.005625	0.001396	0.1969	0.01598	0.4663	0.187
g__Oscillibacter	0.08501	0.07534	0.11	0.08002	0.3314	1	-0.09878	0.04229	-0.02502
g__Mucispirillum	0.1107	0.1774	0.08412	0.08947	0.6588	1	-0.07846	0.1561	0.02658
g__Muribaculum	0.1233	0.08786	0.06191	0.06643	0.07739	1	-0.004891	0.132	0.06134
g__Eubacterium_nodatum_group	0.05995	0.0425	0.1156	0.1132	0.2164	1	-0.1376	0.01051	-0.05568
g__Ruminococcus	0.05138	0.1018	0.1202	0.175	0.1112	1	-0.2065	0.0547	-0.06878
g__Roseburia	0.0614	0.05513	0.1006	0.1076	0.5962	1	-0.121	0.02753	-0.03925
g__Blautia	0.1235	0.2986	0.02932	0.02359	0.7239	1	-0.01965	0.2996	0.09419
g__Parabacteroides	0.03694	0.01306	0.1148	0.04586	0.001086	0.1532	-0.1073	-0.04934	-0.07785
g__unclassified_c__Bacilli	0.05538	0.05864	0.08092	0.03135	0.06369	1	-0.06127	0.02	-0.02555
g__unclassified_f__Eggerthellaceae	0.04563	0.0468	0.08606	0.05482	0.07739	1	-0.08357	0.003027	-0.04044
g__norank_f__Erysipelotrichaceae	0.0527	0.05212	0.07536	0.04475	0.251	1	-0.06455	0.02171	-0.02266
g__Monoglobus	0.07844	0.07106	0.04509	0.05154	0.1853	1	-0.01516	0.08638	0.03334
g__unclassified_f__Muribaculaceae	0.05371	0.0306	0.06685	0.04852	0.5962	1	-0.05331	0.01856	-0.01313
g__unclassified_c__Clostridia	0.06342	0.0401	0.05588	0.04648	0.4268	1	-0.02966	0.04588	0.007544
g__NK4A214_group	0.04468	0.02592	0.06803	0.02196	0.06369	1	-0.04596	-0.0007338	-0.02335
g__Anaerotruncus	0.03655	0.02168	0.05005	0.03446	0.4268	1	-0.03902	0.01016	-0.0135
g__Family_XIII_AD3011_group	0.05182	0.03211	0.03111	0.03024	0.1853	1	-0.006531	0.04759	0.02071
g__Eubacterium_brachy_group	0.04472	0.03168	0.03762	0.01999	0.7911	1	-0.01665	0.03076	0.007104
g__GCA-900066575	0.03727	0.03764	0.04335	0.04331	0.6588	1	-0.044	0.0284	-0.006088
g__Coriobacteriaceae_UCG-002	0.07067	0.135	0.008835	0.02126	0.6627	1	-0.0112	0.1581	0.06184
g__norank_f__norank_o__Gastranaerophilales	0.02793	0.02923	0.04906	0.03646	0.1577	1	-0.04939	0.006926	-0.02114
g__Negativibacillus	0.0369	0.04684	0.03714	0.03608	0.5962	1	-0.0355	0.03774	-0.0002353
g__Tuzzerella	0.02024	0.02738	0.05146	0.04206	0.03398	1	-0.0625	-0.001451	-0.03122
g__norank_f__Peptococcaceae	0.03384	0.02218	0.0361	0.03446	0.7911	1	-0.03022	0.02143	-0.002269
g__Lachnospiraceae_FCS020_group	0.04017	0.04268	0.0271	0.02579	0.5658	1	-0.01797	0.04416	0.01306
g__Marvinbryantia	0.03982	0.03053	0.02495	0.01775	0.3314	1	-0.006251	0.03901	0.01487
g__Anaeroplasma	0.006583	0.01231	0.05578	0.07357	0.06885	1	-0.101	-0.009038	-0.0492
g__norank_f__Christensenellaceae	0.03867	0.02586	0.01944	0.02286	0.07739	1	-0.002469	0.03948	0.01923
g__ASF356	0.01962	0.01434	0.03185	0.03671	0.9648	1	-0.03615	0.01116	-0.01223
g__Eubacterium_ventriosum_group	0.01342	0.006926	0.03546	0.03859	0.5357	1	-0.04594	0.0003507	-0.02204
g__UCG-009	0.01466	0.01751	0.03349	0.04031	0.2164	1	-0.04871	0.007312	-0.01883
g__A2	0.03932	0.04146	0.005596	0.01142	0.02035	1	0.009489	0.06443	0.03373
g__Streptococcus	0.02871	0.01363	0.006194	0.004128	0.0004123	0.05813	0.01392	0.03174	0.02252
g__unclassified_f__Prevotellaceae	0.008045	0.009532	0.02285	0.02347	0.2164	1	-0.03122	-0.001016	-0.01481
g__Parvibacter	0.0241	0.02762	0.006072	0.007735	0.05157	1	0.001657	0.04021	0.01803
g__Harryflintia	0.01116	0.009462	0.01736	0.0104	0.2164	1	-0.01512	0.002924	-0.006196
g__Candidatus_Soleaferrea	0.01102	0.004128	0.01651	0.01046	0.3772	1	-0.01257	0.0008825	-0.005494
g__Butyricicoccus	0.01303	0.02314	0.01397	0.01369	0.2891	1	-0.01649	0.01874	-0.0009405
g__Candidatus_Arthromitus	0.009917	0.01086	0.01674	0.01089	0.2883	1	-0.01645	0.00294	-0.00682
g__UBA1819	0.01649	0.01196	0.007243	0.008571	0.06369	1	0.0001352	0.01819	0.009251
g__Eubacterium_oxidoreducens_group	0.01105	0.01362	0.01251	0.01357	0.7907	1	-0.01316	0.009929	-0.001464
g__Lachnospiraceae_UCG-001	0.009465	0.008388	0.01364	0.02703	0.7239	1	-0.02416	0.008957	-0.004174
g__Erysipelatoclostridium	0.009396	0.005361	0.01117	0.00913	0.8946	1	-0.008796	0.004598	-0.001772
g__Family_XIII_UCG-001	0.00907	0.005997	0.01105	0.0136	0.8946	1	-0.01261	0.006191	-0.001983
g__unclassified_f__Erysipelotrichaceae	0.01042	0.01568	0.009443	0.008572	0.6529	1	-0.009122	0.01307	0.0009729
g__UCG-005	0.01206	0.01151	0.007193	0.01123	0.2868	1	-0.005521	0.01496	0.004867
g__unclassified_f__Anaerovoracaceae	0.0128	0.008891	0.006347	0.0106	0.03398	1	-0.002512	0.01402	0.006452
g__Anaerovorax	0.004086	0.005983	0.01464	0.01864	0.0412	1	-0.02432	-0.0006313	-0.01056
g__unclassified_o__Oscillospirales	0.008547	0.005487	0.008265	0.006497	0.8598	1	-0.00467	0.005248	0.0002811
g__unclassified_f__Lactobacillaceae	0.01376	0.01435	0.001575	0.001802	0.001892	0.2668	0.004831	0.02157	0.01219
g__norank_f__Eubacterium_coprostanoligenes_group	0.01212	0.01224	0.002978	0.003585	0.07205	1	0.001775	0.01716	0.009144
g__norank_f__norank_o__RF39	0.00524	0.005916	0.008876	0.01019	0.4506	1	-0.01163	0.003305	-0.003636
g__Acetatifactor	0.007292	0.01139	0.006414	0.008801	1	1	-0.007497	0.01063	0.0008775
g__Eisenbergiella	0.009887	0.01661	0.003113	0.003144	0.6492	1	-0.001705	0.01888	0.006773
g__Parasutterella	0.003752	0.007554	0.00619	0.006171	0.1455	1	-0.007997	0.003918	-0.002438
g__norank_f__norank_o__norank_c__Clostridia	0.006525	0.009601	0.003178	0.004359	0.5852	1	-0.002744	0.01028	0.003346
g__unclassified_f__Rikenellaceae	0.002596	0.003176	0.006296	0.008535	0.4668	1	-0.01014	0.001504	-0.003701
g__UCG-003	0.002425	0.00304	0.005847	0.00761	0.2116	1	-0.00886	0.0007101	-0.003423
g__Clostridium_sensu_stricto_1	0.003805	0.005777	0.003408	0.004183	0.9264	1	-0.003932	0.004896	0.0003972
g__norank_f__norank_o__Oscillospirales	0.003669	0.003932	0.002822	0.001657	0.9646	1	-0.001697	0.003406	0.0008458
g__norank_f__Eggerthellaceae	0.005427	0.004073	0.0007264	0.001481	0.006416	0.9046	0.002188	0.007565	0.0047
g__Anaerofustis	0.00448	0.008354	0.001307	0.002533	0.5468	1	-0.001161	0.009218	0.003172
g__unclassified_o__Lachnospirales	0.003473	0.005901	0.001578	0.004284	0.3713	1	-0.002349	0.006586	0.001895
g__Staphylococcus	0.001329	0.00337	0.003217	0.003796	0.1917	1	-0.004916	0.001475	-0.001888
g__Lachnospiraceae_UCG-004	0.001012	0.001882	0.00273	0.005046	0.5468	1	-0.005477	0.001212	-0.001719
g__Bilophila	0.001815	0.002904	0.001895	0.002081	0.5714	1	-0.002388	0.002231	-8.07E-5
g__norank_f__norank_o__Rhodospirillales	0.0007699	0.00231	0.002482	0.00318	0.04457	1	-0.00418	0.0007672	-0.001713
g__norank_f__Flavobacteriaceae	0.0001283	0.000385	0.00217	0.003305	0.09368	1	-0.004274	-0.0002527	-0.002042
g__Corynebacterium	0.001862	0.002526	0.0004316	0.001295	0.07377	1	-0.0001499	0.003426	0.00143
g__Hydrogenoanaerobacterium	0.001092	0.001515	0.001129	0.001404	0.9613	1	-0.001324	0.001184	-3.734E-5
g__norank_f__Erysipelatoclostridiaceae	0.0007241	0.001529	0.001315	0.002968	0.8334	1	-0.002915	0.001281	-0.0005911
g__Dubosiella	0	0	0.002031	0.005188	0.07724	1	-0.00554	-0.0001376	-0.002031
g__Acetivibrio_ethanolgignens_group	0.00198	0.004296	0	0	0.1693	1	0	0.005337	0.00198
g__unclassified_f__Atopobiaceae	0.0008601	0.001877	0.0009889	0.001978	1	1	-0.001978	0.001628	-0.0001288
g__Enterococcus	0.0008306	0.002158	0.0009881	0.001995	1	1	-0.001927	0.001599	-0.0001576
g__Coprococcus	0.0003958	0.001187	0.001357	0.002093	0.2752	1	-0.002524	0.0005533	-0.0009616
g__Peptococcus	0.0002118	0.0006353	0.001527	0.004111	0.5867	1	-0.004143	0.0004235	-0.001316
g__Christensenella	0.001318	0.002696	0.0002828	0.0005613	0.8557	1	-0.0004219	0.00301	0.001035
g__Aerococcus	0.0004176	0.0008287	0.0009832	0.002501	1	1	-0.002311	0.0006949	-0.0005655
g__Lachnospiraceae_UCG-010	0.0008642	0.001366	0.0004801	0.00144	0.3961	1	-0.000927	0.001611	0.0003841
g__unclassified_c__Bacteroidia	0.0004578	0.000917	0.0007448	0.001202	0.5763	1	-0.001166	0.0006589	-0.0002871
g__Acetitomaculum	0.0002709	0.0008127	0.0008631	0.002589	1	1	-0.002589	0.0005418	-0.0005922
g__Tyzzerella	0.0003014	0.0006347	0.0008276	0.001969	0.9517	1	-0.002034	0.0005085	-0.0005263
g__norank_f__Clostridium_methylpentosum_group	0	0	0.001024	0.003071	0.3741	1	-0.003071	0	-0.001024
g__norank_f__Rikenellaceae	0.0003716	0.0008252	0.0005853	0.001185	0.9517	1	-0.001067	0.0006397	-0.0002136
g__Rhodopseudomonas	0.0009424	0.002827	0	0	0.3741	1	0	0.002827	0.0009423
g__Marinobacter	0.0006305	0.001253	0	0	0.07724	1	0	0.001574	0.0006305
g__unclassified_o__Coriobacteriales	0.0006139	0.001532	0	0	0.1693	1	0	0.001741	0.0006139
g__unclassified_f__Desulfovibrionaceae	0	0	0.0004386	0.001316	0.3741	1	-0.001316	0	-0.0004387
g__unclassified_f__Comamonadaceae	0	0	0.0004218	0.0008896	0.1693	1	-0.0009874	0	-0.0004218
g__Subdoligranulum	0.0004211	0.001263	0	0	0.3741	1	0	0.001263	0.0004211
g__Pseudonocardia	0	0	0.0004169	0.001251	0.3741	1	-0.001251	0	-0.0004169
g__unclassified_f__norank_o__Peptostreptococcales-Tissierellales	0.0003958	0.001187	0	0	0.3741	1	0	0.001187	0.0003958
g__norank_f__Limnochordaceae	0.000374	0.000827	0	0	0.1693	1	0	0.0009102	0.000374
g__Acinetobacter	0.0003401	0.0007004	0	0	0.1693	1	0	0.0008085	0.0003401
g__unclassified_f__Saccharimonadaceae	0.0003106	0.0009318	0	0	0.3741	1	0	0.0009317	0.0003106
g__unclassified_f__Christensenellaceae	0	0	0.0002877	0.0008632	0.3741	1	-0.0008633	0	-0.0002878
g__Clavibacter	0	0	0.0002779	0.0008338	0.3741	1	-0.0008336	0	-0.0002779
g__Peptostreptococcus	0.0001979	0.0005937	0	0	0.3741	1	0	0.0005936	0.0001979
g__Bosea	0	0	0.0001376	0.0004127	0.3741	1	-0.0004127	0	-0.0001376
g__norank_f__Caulobacteraceae	0.0001283	0.000385	0	0	0.3741	1	0	0.000385	0.0001283
