# Supplementary material for: Effects of dietary phytosterols or phytosterol esters supplementation on growth performance, biochemical blood indices and intestinal flora of C57BL/6 mice
Source: PLoS One. 2024 May 14;19(5):e0297788. doi: 10.1371/journal.pone.0297788 (PMC11093361; doi:10.1371/journal.pone.0297788)
Supplement: S6 File — (CSV) [file pone.0297788.s006.csv]

Species name	CK-Mean(%)	CK-Sd(%)	T2-Mean(%)	T2-Sd(%)	P_value	P_adjust	Lower ci	Upper ci	Effectsize
p__Firmicutes	46.8	13.68	56.39	8.005	0.05206	0.6247	-19.36	0.211	-9.596
p__Bacteroidota	39.52	10.1	30.19	10.55	0.07739	0.9287	-0.6915	17.98	9.326
p__Verrucomicrobiota	0.01511	0.0303	7.46	5.824	0.0003846	0.004615	-11	-3.917	-7.446
p__Desulfobacterota	4.483	5.319	1.226	1.876	0.1333	1	0.2116	6.782	3.256
p__Actinobacteriota	3.123	4.167	0.7299	0.4252	0.05206	0.6247	0.454	5.364	2.393
p__Patescibacteria	2.414	2.623	1.104	0.7437	0.3772	1	-0.13	3.131	1.309
p__Campilobacterota	1.885	1.447	1.624	1.113	0.8598	1	-0.8257	1.454	0.2602
p__unclassified_k__norank_d__Bacteria	1.622	1.132	1.184	0.3729	0.251	1	-0.1562	1.257	0.4383
p__Deferribacterota	0.1107	0.1774	0.0462	0.08456	0.07739	0.9287	-0.04194	0.2006	0.06451
p__Cyanobacteria	0.02793	0.02923	0.03157	0.04155	0.7911	1	-0.03774	0.0258	-0.003637
p__Proteobacteria	0.006563	0.01011	0.007725	0.01036	0.7907	1	-0.01023	0.007598	-0.001162
p__Deinococcota	0	0	0.0002204	0.0006611	0.3741	1	-0.000661	0	-0.0002203
