# Supplementary material for: Effects of dietary phytosterols or phytosterol esters supplementation on growth performance, biochemical blood indices and intestinal flora of C57BL/6 mice
Source: PLoS One. 2024 May 14;19(5):e0297788. doi: 10.1371/journal.pone.0297788 (PMC11093361; doi:10.1371/journal.pone.0297788)
Supplement: S7 File — (CSV) [file pone.0297788.s007.csv]

Species name	CK-Mean(%)	CK-Sd(%)	T2-Mean(%)	T2-Sd(%)	P_value	P_adjust	Lower ci	Upper ci	Effectsize
g__Lactobacillus	33.51	15.7	47.24	10.97	0.07739	1	-25.21	-0.9413	-13.73
g__norank_f__Muribaculaceae	36.07	10.7	26.57	10.27	0.0934	1	-0.6802	18.36	9.504
g__Akkermansia	0.01511	0.0303	7.46	5.824	0.0003846	0.05576	-11.35	-4.223	-7.446
g__Lachnospiraceae_NK4A136_group	3.357	4.026	3.912	3.702	0.6588	1	-3.873	3.008	-0.555
g__Desulfovibrio	4.298	5.278	0.9976	1.689	0.07739	1	0.2853	6.842	3.301
g__Candidatus_Saccharimonas	2.413	2.623	1.104	0.7437	0.3772	1	-0.161	3.079	1.309
g__Helicobacter	1.885	1.447	1.624	1.113	0.8598	1	-0.7935	1.433	0.2603
g__unclassified_f__Lachnospiraceae	2.073	1.936	1.193	0.7435	0.4268	1	-0.2087	2.346	0.8794
g__Alistipes	1.708	0.8672	1.195	0.8081	0.1333	1	-0.2251	1.262	0.5132
g__unclassified_k__norank_d__Bacteria	1.622	1.132	1.184	0.3729	0.251	1	-0.1544	1.284	0.4382
g__Bifidobacterium	2.054	4.377	0.002916	0.00762	0.0895	1	0.1934	5.195	2.051
g__norank_f__norank_o__Clostridia_UCG-014	1.325	1.385	0.5264	0.348	0.06369	1	0.06148	1.732	0.7981
g__Enterorhabdus	0.7865	0.6693	0.5329	0.2638	0.4799	1	-0.1552	0.7311	0.2536
g__Odoribacter	0.4308	0.3522	0.8685	1.104	0.4799	1	-1.256	0.1573	-0.4377
g__unclassified_p__Firmicutes	0.5567	0.1994	0.6562	0.3368	0.4268	1	-0.3352	0.1268	-0.09949
g__Weissella	0.9491	2.125	0.0001236	0.0003707	0.09368	1	0.0007186	2.34	0.9491
g__norank_f__Lachnospiraceae	0.5592	0.5521	0.2805	0.252	0.251	1	-0.04081	0.7045	0.2786
g__unclassified_o__Bacteroidales	0.4289	0.315	0.4058	0.1989	0.6588	1	-0.187	0.2693	0.02315
g__Colidextribacter	0.3966	0.2094	0.2664	0.2041	0.5365	1	-0.04873	0.3063	0.1302
g__norank_f__Oscillospiraceae	0.4032	0.4418	0.211	0.174	0.3314	1	-0.05543	0.4989	0.1923
g__Eubacterium_xylanophilum_group	0.2667	0.3864	0.2216	0.4728	0.4268	1	-0.3789	0.4358	0.04513
g__norank_f__Desulfovibrionaceae	0.1827	0.08334	0.228	0.2048	0.8598	1	-0.187	0.07231	-0.04535
g__Rikenella	0.1581	0.08907	0.2342	0.1432	0.2164	1	-0.1925	0.02891	-0.07615
g__Faecalibaculum	0.3531	0.773	0.005286	0.01295	1	1	-0.008597	0.9086	0.3478
g__Lachnoclostridium	0.2063	0.1572	0.125	0.06084	0.1853	1	-0.01173	0.1962	0.0813
g__Bacteroides	0.1607	0.1158	0.1657	0.1199	0.9296	1	-0.1075	0.08888	-0.004987
g__Rikenellaceae_RC9_gut_group	0.0928	0.04879	0.2212	0.1292	0.02728	1	-0.2137	-0.04735	-0.1284
g__unclassified_f__Oscillospiraceae	0.1707	0.07786	0.1352	0.09717	0.3314	1	-0.05032	0.1128	0.03548
g__Prevotellaceae_UCG-001	0.1083	0.06089	0.1793	0.2472	0.4799	1	-0.2368	0.0738	-0.071
g__Eubacterium_siraeum_group	0.1857	0.2756	0.09806	0.06905	0.9296	1	-0.06121	0.2844	0.08765
g__norank_f__Ruminococcaceae	0.1592	0.09319	0.1163	0.1085	0.3314	1	-0.0458	0.1228	0.04286
g__Lachnospiraceae_UCG-006	0.2104	0.4023	0.05513	0.03558	0.1853	1	-0.01086	0.4373	0.1553
g__Alloprevotella	0.1319	0.1425	0.1312	0.16	0.7239	1	-0.1487	0.1297	0.000667
g__Gordonibacter	0.1326	0.1502	0.1221	0.1583	0.6587	1	-0.1362	0.1435	0.01051
g__norank_f__UCG-010	0.159	0.1331	0.06073	0.03799	0.1333	1	0.01316	0.2009	0.09826
g__Muribaculum	0.1233	0.08786	0.09446	0.1106	0.3314	1	-0.06518	0.1111	0.02879
g__Intestinimonas	0.1275	0.09675	0.0776	0.06846	0.4268	1	-0.01596	0.1252	0.04984
g__unclassified_o__Lactobacillales	0.192	0.3592	0.006173	0.007256	0.001998	0.2897	0.01472	0.4622	0.1858
g__Mucispirillum	0.1107	0.1774	0.0462	0.08456	0.07739	1	-0.04521	0.2058	0.06451
g__unclassified_f__Ruminococcaceae	0.08273	0.04606	0.06465	0.05456	0.4268	1	-0.02823	0.06261	0.01808
g__Blautia	0.1235	0.2986	0.01976	0.01931	0.4527	1	-0.007774	0.3076	0.1037
g__Christensenellaceae_R-7_group	0.08497	0.08844	0.05708	0.03857	0.9296	1	-0.02837	0.09125	0.02788
g__A2	0.03932	0.04146	0.1027	0.2969	0.1325	1	-0.2678	0.05573	-0.06341
g__Oscillibacter	0.08501	0.07534	0.05483	0.0472	0.3772	1	-0.02266	0.0901	0.03017
g__norank_f__Erysipelotrichaceae	0.0527	0.05212	0.0794	0.08063	0.8598	1	-0.08826	0.03067	-0.02669
g__norank_f__norank_o__Clostridia_vadinBB60_group	0.06183	0.03084	0.06512	0.06657	0.5365	1	-0.05534	0.03644	-0.003291
g__Roseburia	0.0614	0.05513	0.06276	0.1087	0.1853	1	-0.08928	0.07093	-0.001363
g__unclassified_c__Bacilli	0.05538	0.05864	0.06691	0.03698	0.3314	1	-0.04824	0.03486	-0.01154
g__Parabacteroides	0.03694	0.01306	0.07596	0.06965	0.5365	1	-0.08896	-0.0017	-0.03903
g__unclassified_c__Clostridia	0.06342	0.0401	0.0402	0.02939	0.1853	1	-0.006634	0.05897	0.02323
g__Monoglobus	0.07844	0.07106	0.02509	0.0198	0.03407	1	0.01179	0.1029	0.05334
g__Eubacterium_nodatum_group	0.05995	0.0425	0.04341	0.03512	0.4268	1	-0.01669	0.05357	0.01653
g__unclassified_f__Eggerthellaceae	0.04563	0.0468	0.05454	0.03622	0.4799	1	-0.04282	0.03145	-0.008921
g__Ruminococcus	0.05138	0.1018	0.044	0.03241	0.1981	1	-0.04526	0.0826	0.007378
g__unclassified_f__Muribaculaceae	0.05371	0.0306	0.03643	0.03217	0.2164	1	-0.009588	0.0457	0.01728
g__NK4A214_group	0.04468	0.02592	0.03727	0.02183	0.4799	1	-0.01539	0.0283	0.007404
g__Family_XIII_AD3011_group	0.05182	0.03211	0.02724	0.01519	0.1853	1	0.002381	0.0464	0.02458
g__Negativibacillus	0.0369	0.04684	0.0397	0.0478	0.9296	1	-0.04458	0.04152	-0.002791
g__Coriobacteriaceae_UCG-002	0.07067	0.135	0.002807	0.00389	0.8898	1	-0.0004279	0.1644	0.06787
g__norank_f__norank_o__Gastranaerophilales	0.02793	0.02923	0.03157	0.04155	0.7911	1	-0.03621	0.02631	-0.003637
g__Eubacterium_brachy_group	0.04472	0.03168	0.0137	0.008581	0.01342	1	0.01286	0.05325	0.03102
g__Tuzzerella	0.02024	0.02738	0.03759	0.04339	0.5344	1	-0.04957	0.01474	-0.01735
g__Lachnospiraceae_FCS020_group	0.04017	0.04268	0.01754	0.01739	0.5658	1	-0.004717	0.05369	0.02262
g__GCA-900066575	0.03727	0.03764	0.0201	0.01502	0.4268	1	-0.005238	0.04324	0.01716
g__Anaerotruncus	0.03655	0.02168	0.02048	0.02386	0.0934	1	-0.004071	0.03545	0.01607
g__norank_f__Peptococcaceae	0.03384	0.02218	0.02222	0.02527	0.1333	1	-0.01046	0.03256	0.01162
g__Marvinbryantia	0.03982	0.03053	0.01347	0.00945	0.02728	1	0.006763	0.04674	0.02635
g__norank_f__Christensenellaceae	0.03867	0.02586	0.007433	0.004009	0.003569	0.5175	0.01598	0.04803	0.03124
g__ASF356	0.01962	0.01434	0.02274	0.0448	0.2154	1	-0.03665	0.02018	-0.003111
g__UCG-009	0.01466	0.01751	0.02176	0.04561	0.6254	1	-0.03849	0.01527	-0.007101
g__Streptococcus	0.02871	0.01363	0.006928	0.004658	0.0004123	0.05978	0.01306	0.03147	0.02178
g__Parvibacter	0.0241	0.02762	0.01111	0.007521	0.3772	1	-0.002975	0.03322	0.01299
g__Eubacterium_ventriosum_group	0.01342	0.006926	0.01719	0.02036	0.9289	1	-0.01733	0.009118	-0.003769
g__Lachnospiraceae_UCG-001	0.009465	0.008388	0.01926	0.0549	0.05315	1	-0.0481	0.01229	-0.009801
g__Candidatus_Arthromitus	0.009917	0.01086	0.01479	0.02467	1	1	-0.02393	0.009322	-0.004871
g__Eubacterium_oxidoreducens_group	0.01105	0.01362	0.01161	0.01339	0.9283	1	-0.01232	0.0123	-0.0005594
g__Butyricicoccus	0.01303	0.02314	0.008005	0.01081	0.9289	1	-0.00944	0.02123	0.005024
g__UBA1819	0.01649	0.01196	0.003423	0.004311	0.004506	0.6534	0.005505	0.02167	0.01307
g__Candidatus_Soleaferrea	0.01102	0.004128	0.008477	0.008155	0.377	1	-0.003143	0.008328	0.002543
g__UCG-005	0.01206	0.01151	0.007126	0.01041	0.3304	1	-0.005103	0.01397	0.004934
g__unclassified_f__Anaerovoracaceae	0.0128	0.008891	0.005371	0.0046	0.05206	1	0.001432	0.01415	0.007428
g__Harryflintia	0.01116	0.009462	0.006751	0.007028	0.1577	1	-0.002659	0.01196	0.004411
g__unclassified_f__Erysipelotrichaceae	0.01042	0.01568	0.005379	0.00773	0.6441	1	-0.0051	0.01635	0.005036
g__Family_XIII_UCG-001	0.00907	0.005997	0.006655	0.009089	0.3513	1	-0.004487	0.009014	0.002414
g__unclassified_o__Oscillospirales	0.008547	0.005487	0.006958	0.005959	0.5961	1	-0.00324	0.006117	0.00159
g__Erysipelatoclostridium	0.009396	0.005361	0.005993	0.005733	0.2154	1	-0.001792	0.007927	0.003402
g__unclassified_f__Lactobacillaceae	0.01376	0.01435	0.001311	0.002601	0.001982	0.2873	0.00492	0.02248	0.01245
g__unclassified_f__Prevotellaceae	0.008045	0.009532	0.006799	0.01295	0.3762	1	-0.01012	0.01049	0.001246
g__norank_f__Eubacterium_coprostanoligenes_group	0.01212	0.01224	0.002254	0.003323	0.03641	1	0.002808	0.01828	0.009869
g__Eisenbergiella	0.009887	0.01661	0.001943	0.001726	0.5852	1	-0.0003478	0.01949	0.007943
g__Acetatifactor	0.007292	0.01139	0.002043	0.002913	0.5714	1	-0.001488	0.01344	0.005249
g__Anaerovorax	0.004086	0.005983	0.004963	0.004744	0.4182	1	-0.005435	0.003857	-0.0008759
g__norank_f__norank_o__norank_c__Clostridia	0.006525	0.009601	0.0022	0.003912	0.2201	1	-0.001158	0.01134	0.004325
g__norank_f__norank_o__RF39	0.00524	0.005916	0.003398	0.005933	0.4322	1	-0.003762	0.007015	0.001842
g__Anaeroplasma	0.006583	0.01231	0.001823	0.005065	0.3177	1	-0.002355	0.0141	0.004761
g__Clostridium_sensu_stricto_1	0.003805	0.005777	0.004069	0.00436	0.7159	1	-0.004401	0.004851	-0.0002633
g__norank_f__Eggerthellaceae	0.005427	0.004073	0.002058	0.002222	0.06096	1	0.0007022	0.00635	0.003369
g__unclassified_f__Rikenellaceae	0.002596	0.003176	0.004619	0.00674	0.8534	1	-0.007271	0.002072	-0.002023
g__Parasutterella	0.003752	0.007554	0.003404	0.002868	0.317	1	-0.003831	0.006043	0.0003477
g__Staphylococcus	0.001329	0.00337	0.005708	0.0102	0.1917	1	-0.01168	0.001337	-0.004379
g__Acetivibrio_ethanolgignens_group	0.00198	0.004296	0.004666	0.008993	0.2281	1	-0.009836	0.002654	-0.002686
g__UCG-003	0.002425	0.00304	0.003046	0.003084	0.8534	1	-0.003328	0.002442	-0.0006213
g__norank_f__norank_o__Oscillospirales	0.003669	0.003932	0.001781	0.002497	0.288	1	-0.0009183	0.004856	0.001887
g__unclassified_o__Lachnospirales	0.003473	0.005901	0.001936	0.002979	0.6155	1	-0.002031	0.005982	0.001537
g__norank_f__norank_o__Rhodospirillales	0.0007699	0.00231	0.004321	0.008799	0.2752	1	-0.009711	0.001017	-0.003551
g__Anaerofustis	0.00448	0.008354	0	0	0.03386	1	0.0005787	0.01084	0.00448
g__Bilophila	0.001815	0.002904	0.0008127	0.001002	0.92	1	-0.0006611	0.003106	0.001002
g__norank_f__Rikenellaceae	0.0003716	0.0008252	0.001851	0.003273	0.2694	1	-0.003913	0.0002314	-0.001479
g__Hydrogenoanaerobacterium	0.001092	0.001515	0.0007879	0.002364	0.219	1	-0.001558	0.001794	0.0003039
g__Corynebacterium	0.001862	0.002526	0	0	0.01395	1	0.0004189	0.003571	0.001862
g__norank_f__Flavobacteriaceae	0.0001283	0.000385	0.001448	0.002859	0.2752	1	-0.003193	0.0001283	-0.00132
g__Acetitomaculum	0.0002709	0.0008127	0.001229	0.002611	0.3321	1	-0.002775	0.0004111	-0.0009576
g__Lachnospiraceae_UCG-004	0.001012	0.001882	0.0004737	0.0007513	0.9162	1	-0.0004959	0.002018	0.0005383
g__Christensenella	0.001318	0.002696	0.0001513	0.0004539	0.4968	1	-0.0001513	0.003149	0.001167
g__unclassified_c__Bacteroidia	0.0004578	0.000917	0.0008989	0.002215	1	1	-0.002081	0.0009156	-0.0004411
g__Peptococcus	0.0002118	0.0006353	0.001046	0.003137	1	1	-0.003137	0.0006353	-0.000834
g__norank_f__Erysipelatoclostridiaceae	0.0007241	0.001529	0.0004818	0.0009605	0.7374	1	-0.0007571	0.001454	0.0002424
g__unclassified_o__Coriobacteriales	0.0006139	0.001532	0.0004407	0.001322	0.5867	1	-0.000948	0.00154	0.0001732
g__unclassified_f__Atopobiaceae	0.0008601	0.001877	0.0001513	0.0004539	0.4968	1	-0.0003027	0.002111	0.0007088
g__Lachnospiraceae_UCG-010	0.0008642	0.001366	0.0001226	0.0003677	0.2254	1	0	0.001656	0.0007416
g__Rhodopseudomonas	0.0009424	0.002827	0	0	0.3741	1	0	0.002827	0.0009423
g__Dubosiella	0	0	0.0009078	0.002723	0.3741	1	-0.002723	0	-0.0009077
g__Tyzzerella	0.0003014	0.0006347	0.0005637	0.001309	0.9517	1	-0.001232	0.0005936	-0.0002623
g__Enterococcus	0.0008306	0.002158	0	0	0.1693	1	0	0.002386	0.0008306
g__Coprococcus	0.0003958	0.001187	0.0003922	0.001176	1	1	-0.001176	0.001187	3.646E-6
g__Aerococcus	0.0004176	0.0008287	0.0002165	0.0006495	0.6835	1	-0.0004423	0.0008328	0.0002012
g__Marinobacter	0.0006305	0.001253	0	0	0.07724	1	0.0001035	0.001576	0.0006305
g__norank_f__Limnochordaceae	0.000374	0.000827	0.0002471	0.0007413	0.5867	1	-0.0004942	0.0008043	0.0001269
g__unclassified_f__Tannerellaceae	0	0	0.000561	0.001683	0.3741	1	-0.001683	0	-0.000561
g__Lachnospiraceae_AC2044_group	0	0	0.0004407	0.001322	0.3741	1	-0.001322	0	-0.0004408
g__Subdoligranulum	0.0004211	0.001263	0	0	0.3741	1	0	0.001263	0.0004211
g__norank_f__Dethiobacteraceae	0	0	0.0004208	0.001262	0.3741	1	-0.001262	0	-0.0004207
g__norank_f__Clostridium_methylpentosum_group	0	0	0.0004041	0.0008761	0.1693	1	-0.0009651	0	-0.0004041
g__unclassified_f__norank_o__Peptostreptococcales-Tissierellales	0.0003958	0.001187	0	0	0.3741	1	0	0.001187	0.0003958
g__norank_f__norank_o__Actinomarinales	0	0	0.0003717	0.0007537	0.1693	1	-0.0008946	0	-0.0003716
g__Acinetobacter	0.0003401	0.0007004	0	0	0.1693	1	0	0.0008085	0.0003401
g__unclassified_f__Saccharimonadaceae	0.0003106	0.0009318	0	0	0.3741	1	0	0.0009317	0.0003106
g__unclassified_p__Actinobacteriota	0	0	0.0003026	0.0009078	0.3741	1	-0.0009076	0	-0.0003025
g__unclassified_f__Enterococcaceae	0	0	0.0003026	0.0009078	0.3741	1	-0.0009076	0	-0.0003025
g__Romboutsia	0	0	0.0002204	0.0006611	0.3741	1	-0.000661	0	-0.0002203
g__Truepera	0	0	0.0002204	0.0006611	0.3741	1	-0.000661	0	-0.0002203
g__Peptostreptococcus	0.0001979	0.0005937	0	0	0.3741	1	0	0.0005936	0.0001979
g__Mycobacterium	0	0	0.0001576	0.0004727	0.3741	1	-0.0004727	0	-0.0001576
g__norank_f__Caulobacteraceae	0.0001283	0.000385	0	0	0.3741	1	0	0.000385	0.0001283
g__Pygmaiobacter	0	0	0.0001226	0.0003677	0.3741	1	-0.0003677	0	-0.0001226
